# Supplementary material for: Stress Exposure in Significant Relationships Is Associated with Lymph Node Status in Breast Cancer
Source: PLoS One. 2016 Feb 24;11(2):e0149443. doi: 10.1371/journal.pone.0149443 (PMC4766188; doi:10.1371/journal.pone.0149443)
Supplement: S1 Dataset — (XLS) [file pone.0149443.s001.xls]

## Sheet: data_plosone
Marital status	Vascular invasion	Surgical type	Relation with the mother	Relation with the father	N	age	Bereavement_frequency_dich	Legal_frequency_dich	Sentimental_frequency_dich	Economic_frequency_dich	Parental_frequency_dich	Health_frequency_dich	Work_frequency_dich	Education_frequency_dich	Familiar_frequency_dich	Emigration_frequency_dich	Marital_frequency_dich	BMI	Tumor burden	Breast Cancer family	In Situ
married	absent	quadrantectomy	affectionless control	optimal parenting	1	61.1068	1	0	0	0	0	0	0	0	0	0	0	0.300781	0.8	0	0
married	absent	quadrantectomy	affectionate constraint	affectionless control	1	58.411	1	0	0	0	1	0	1	1	1	0	0	0.248358	1.9	1	0
married	present	quadrantectomy	affectionless control	affectionless control	1	41.2959	0	0	0	0	0	0	0	0	0	0	0	0.272173	2.2	0	0
married	absent	quadrantectomy	neglectful parenting	optimal parenting	0	40.6027	1	0	0	0	1	0	0	0	0	0	0	0.208209	2	0	0
married	absent	quadrantectomy	affectionless control	affectionate constraint	0	49.526	1	0	0	0	1	0	0	0	1	0	1	0.1875	3	1	1
divorced	absent	quadrantectomy	affectionate constraint	NA	0	56.9205	1	0	1	0	0	0	0	0	0	1	0	0.212306	2.1	1	0
single	present	quadrantectomy	optimal parenting	optimal parenting	0	31.5753	0	0	0	0	0	0	0	0	1	0	0	0.231834	2.2	0	0
living with partner	absent	quadrantectomy	neglectful parenting	optimal parenting	0	28.9041	0	0	1	1	0	1	0	1	0	0	0	0.205761	1.4	1	0
married	absent	quadrantectomy	affectionless control	affectionless control	1	53.5151	1	0	0	0	0	0	1	0	1	0	0	0.320513	3.3	0	0
living with partner	present	quadrantectomy	affectionless control	affectionate constraint	1	49.6877	1	0	1	0	0	1	0	0	1	1	0	0.213039	1.8	1	0
single	present	quadrantectomy	optimal parenting	affectionless control	0	56.0384	0	0	0	0	0	0	0	0	0	0	0	0.230469	3.8	0	0
divorced	absent	quadrantectomy	affectionless control	affectionless control	1	47.8466	1	0	1	0	1	0	1	1	0	1	0	0.238054	1.5	1	0
married	absent	quadrantectomy	affectionless control	neglectful parenting	1	56.8712	0	0	0	0	0	0	0	0	0	0	0	0.292969	2.3	1	0
single	present	quadrantectomy	affectionless control	affectionless control	1	53.0438	0	0	0	0	0	0	0	0	0	0	1	0.219138	1.6	1	0
divorced	absent	quadrantectomy	affectionless control	affectionless control	1	54.6164	0	0	0	0	1	0	0	0	1	0	0	0.308248	1.2	1	0
married	present	quadrantectomy	neglectful parenting	NA	1	46.3014	0	0	0	0	0	0	0	0	0	0	0	0.293333	3.2	0	0
married	absent	quadrantectomy	affectionless control	NA	1	46.337	1	0	0	0	1	0	0	0	0	0	0	0.238751	2.8	1	0
single	present	quadrantectomy	optimal parenting	affectionate constraint	1	53.6027	1	0	0	0	0	0	0	0	1	0	0	0.315886	2.6	1	0
married	absent	quadrantectomy	optimal parenting	optimal parenting	0	52.0849	1	0	0	0	0	0	0	0	0	0	0	0.289993	5.4	0	0
living with partner	absent	quadrantectomy	optimal parenting	optimal parenting	1	39.0521	1	0	0	0	0	0	0	0	0	0	0	0.177086	1.7	0	0
married	absent	quadrantectomy	affectionless control	optimal parenting	0	50.0603	1	0	0	0	0	0	0	0	0	0	0	0.219671	0.8	1	0
married	present	quadrantectomy	affectionate constraint	NA	1	63.3014	0	0	0	0	0	0	0	0	0	0	0	0.215169	1.2	0	0
married	present	quadrantectomy	optimal parenting	optimal parenting	0	58.5589	1	0	0	0	0	0	0	0	1	0	0	0.249135	1.2	1	0
married	absent	quadrantectomy	optimal parenting	optimal parenting	1	54.0712	0	0	0	0	0	0	0	0	0	0	0	0.2246	1.1	0	0
married	present	quadrantectomy	optimal parenting	affectionless control	1	53.9288	1	0	1	0	1	0	0	0	1	1	0	0.209566	1.6	1	0
married	absent	quadrantectomy	optimal parenting	affectionate constraint	0	50.9616	0	0	0	1	0	0	0	0	1	0	0	0.228624	1.1	0	0
married	present	quadrantectomy	affectionate constraint	optimal parenting	1	52.4027	0	0	0	0	0	0	0	0	0	0	0	0.224766	2.2	0	0
married	absent	quadrantectomy	affectionless control	affectionless control	0	41.1014	0	0	0	0	0	0	0	0	1	0	0	0.207031	1.4	1	1
married	absent	quadrantectomy	optimal parenting	optimal parenting	0	48.1918	1	0	0	0	0	0	0	0	1	0	0	0.257812	1.8	0	0
married	present	quadrantectomy	affectionless control	optimal parenting	1	44.8849	0	0	0	0	0	0	0	0	0	0	0	0.242215	6.4	1	0
married	absent	quadrantectomy	optimal parenting	affectionless control	0	50.2959	1	0	0	0	0	0	0	0	0	0	0	0.426667	1.4	1	0
living with partner	absent	quadrantectomy	neglectful parenting	optimal parenting	0	58.7753	0	0	0	0	0	0	0	0	0	0	0	0.203125	1.2	0	0
living with partner	absent	quadrantectomy	affectionless control	affectionate constraint	0	52.2055	1	0	0	0	0	0	1	0	0	0	0	0.233355	2.8	1	0
married	present	quadrantectomy	affectionate constraint	affectionate constraint	1	62.4274	1	0	0	0	0	0	0	0	0	0	0	0.228571	1.9	0	0
single	absent	quadrantectomy	affectionless control	affectionless control	0	51.1288	1	0	0	0	0	1	0	0	0	0	0	0.28578	0.08	0	1
married	absent	quadrantectomy	optimal parenting	affectionless control	1	59.9315	1	0	0	0	0	0	0	0	1	0	0	0.224323	1.6	0	0
married	absent	quadrantectomy	affectionate constraint	affectionless control	0	45.2329	1	0	0	0	0	0	1	0	0	0	0	0.191001	1.9	1	0
married	absent	quadrantectomy	affectionless control	affectionate constraint	0	49.4027	1	0	0	0	0	0	0	1	0	0	0	0.204491	1.8	0	0
married	absent	quadrantectomy	optimal parenting	optimal parenting	0	65.137	0	0	0	0	0	0	0	0	1	0	0	0.209566	1.1	0	0
separated	absent	quadrantectomy	affectionless control	neglectful parenting	0	48.5123	1	0	0	0	0	0	0	0	0	0	0	0.184425	1.5	0	0
married	absent	quadrantectomy	neglectful parenting	NA	0	60.274	0	0	0	0	0	0	0	0	0	0	0	0.191406	0.6	1	0
married	absent	quadrantectomy	affectionless control	affectionless control	0	44.2082	1	0	0	0	0	0	0	0	0	0	0	0.245675	2.1	0	0
married	absent	quadrantectomy	NA	optimal parenting	0	54.3534	1	0	0	0	0	0	0	0	0	1	0	0.315334	1.5	1	0
married	absent	quadrantectomy	optimal parenting	optimal parenting	0	56.1233	0	0	0	0	1	0	0	0	0	0	0	0.293848	1.1	0	0
married	absent	quadrantectomy	optimal parenting	optimal parenting	0	44.7671	0	0	0	0	0	0	0	0	0	0	0	0.195556	1	0	0
married	absent	quadrantectomy	affectionless control	affectionless control	1	52.8904	0	0	0	0	0	0	0	0	0	0	0	0.301162	1.6	1	0
married	absent	quadrantectomy	optimal parenting	optimal parenting	0	52.9726	1	0	0	0	0	0	1	0	1	0	0	0.264855	1.5	1	0
married	absent	quadrantectomy	optimal parenting	optimal parenting	0	49.6822	1	0	0	1	1	1	0	0	0	0	0	0.185901	2.1	0	0
married	present	quadrantectomy	affectionate constraint	affectionless control	1	50.789	0	0	1	0	0	0	0	0	1	1	0	0.24974	5.7	0	0
married	present	quadrantectomy	affectionate constraint	affectionless control	1	61.5178	1	0	1	1	1	0	0	0	1	1	1	0.227732	1.6	1	0
married	absent	quadrantectomy	optimal parenting	affectionless control	0	50.211	0	0	0	0	0	0	0	0	1	0	0	0.264463	1.1	1	0
married	absent	quadrantectomy	neglectful parenting	optimal parenting	0	43.9918	0	0	0	0	0	0	0	0	0	0	0	0.296875	0.11	1	0
married	present	quadrantectomy	optimal parenting	optimal parenting	1	59.0685	1	0	0	0	0	0	0	0	0	0	0	0.274756	1.8	0	0
married	absent	quadrantectomy	optimal parenting	neglectful parenting	0	39.6137	1	0	0	1	0	0	0	0	1	0	0	0.219713	1.4	0	0
married	absent	quadrantectomy	affectionate constraint	affectionate constraint	0	32.2192	0	0	0	0	0	0	0	0	1	0	0	0.199594	1.5	0	0
single	absent	quadrantectomy	affectionless control	affectionless control	0	44.7781	1	0	0	0	0	0	1	0	0	0	0	0.187783	4.5	1	0
NA	present	quadrantectomy	optimal parenting	neglectful parenting	1	48.8027	1	0	1	0	0	0	1	1	1	1	0	0.214844	2.9	1	0
married	NA	quadrantectomy	affectionless control	neglectful parenting	1	50.9151	1	0	0	1	1	0	0	0	1	0	0	0.359375	2.2	0	0
single	present	quadrantectomy	neglectful parenting	optimal parenting	1	48.474	1	0	0	0	0	1	0	0	0	0	0	0.200474	4.1	1	0
married	absent	quadrantectomy	optimal parenting	affectionate constraint	1	52.5836	1	0	1	0	0	1	0	0	1	0	1	0.400091	1.5	0	0
married	absent	quadrantectomy	affectionate constraint	affectionate constraint	1	51.7726	0	0	0	0	0	0	0	0	0	0	1	0.260262	2.4	1	0
married	present	quadrantectomy	affectionless control	affectionless control	1	40.5562	1	0	0	0	0	0	0	0	0	0	1	0.257657	1.6	1	0
married	absent	quadrantectomy	neglectful parenting	NA	1	51.3507	0	0	0	0	0	0	0	0	0	0	0	0.205049	1.4	1	0
married	absent	quadrantectomy	affectionless control	optimal parenting	1	50.3562	0	0	0	0	1	0	0	0	0	1	0	0.229481	1	0	0
divorced	present	quadrantectomy	affectionless control	affectionless control	1	59.0164	1	0	1	0	0	0	1	0	1	0	0	0.199432	1.8	0	0
married	absent	quadrantectomy	affectionless control	affectionless control	0	56.0411	1	0	0	1	0	0	1	1	1	1	1	0.328125	2.5	1	0
widow	present	quadrantectomy	affectionless control	affectionless control	1	60.9178	1	0	0	0	0	0	0	0	0	0	0	0.209366	2.6	0	0
separated	absent	quadrantectomy	neglectful parenting	neglectful parenting	0	51.0027	1	0	1	0	0	0	0	0	0	0	1	0.239224	1.1	0	0
married	absent	quadrantectomy	optimal parenting	optimal parenting	1	41.0247	1	0	0	0	0	0	0	0	0	0	0	0.232335	4.5	1	0
married	absent	quadrantectomy	affectionless control	affectionless control	0	59.4	1	0	0	0	0	0	0	0	1	0	0	0.3125	1.6	1	0
single	absent	quadrantectomy	optimal parenting	neglectful parenting	0	44.5233	1	0	0	0	0	0	0	0	0	0	0	0.179982	1.1	1	0
married	absent	quadrantectomy	affectionless control	affectionate constraint	0	65.3315	1	0	0	0	1	0	0	0	1	0	0	0.336728	1.5	0	0
single	absent	quadrantectomy	optimal parenting	optimal parenting	0	33.8027	0	0	0	0	0	0	0	0	0	0	0	0.308596	2.7	0	0
married	absent	quadrantectomy	affectionate constraint	optimal parenting	0	48.2822	0	0	0	0	0	0	0	0	0	0	0	0.199744	1.1	0	1
divorced	absent	quadrantectomy	affectionless control	affectionless control	0	49.6247	0	0	0	0	0	0	0	0	0	0	0	0.226562	0.9	0	0
married	absent	quadrantectomy	affectionate constraint	optimal parenting	0	63.7836	1	0	0	0	1	0	0	0	1	0	0	0.238281	1.5	1	0
married	absent	quadrantectomy	neglectful parenting	optimal parenting	0	47.4164	0	0	0	0	0	0	0	0	0	0	0	0.216049	1.4	0	0
married	absent	quadrantectomy	affectionless control	affectionate constraint	0	59.2082	1	0	0	0	0	0	0	0	0	0	0	0.259645	2.7	0	0
married	absent	quadrantectomy	affectionate constraint	affectionless control	0	40.9041	1	0	0	0	0	0	0	0	0	1	0	0.224059	7	0	1
single	present	quadrantectomy	affectionless control	NA	1	52.6082	0	0	0	0	0	0	0	0	0	0	0	0.435569	1.1	0	0
single	absent	quadrantectomy	neglectful parenting	optimal parenting	0	57.0493	0	0	0	0	0	0	0	0	0	0	0	0.257812	1.6	1	0
married	present	quadrantectomy	affectionless control	neglectful parenting	1	38.5671	0	0	0	0	0	0	0	0	0	0	0	0.175697	2.5	0	0
single	absent	quadrantectomy	affectionate constraint	NA	1	60.0384	0	0	0	0	0	0	0	0	0	0	0	0.23533	0.8	0	0
married	absent	quadrantectomy	affectionless control	optimal parenting	0	48.8548	1	0	0	0	1	0	0	0	0	0	1	0.210938	1.4	0	0
married	absent	quadrantectomy	affectionless control	affectionless control	1	51.6219	0	0	0	0	0	0	0	0	0	1	0	0.226562	1.4	1	0
married	present	quadrantectomy	affectionless control	affectionless control	1	44.6164	0	0	0	0	1	0	0	1	0	0	0	0.253444	2.4	0	0
married	absent	quadrantectomy	neglectful parenting	affectionless control	1	38.3507	0	0	0	0	0	0	0	0	0	0	0	0.290612	2.7	0	0
married	present	mastectomy	optimal parenting	optimal parenting	1	38.9014	1	0	0	0	0	0	0	0	0	0	0	0.308532	4	0	0
married	absent	quadrantectomy	neglectful parenting	affectionate constraint	0	48.7123	0	0	0	0	0	1	0	0	0	0	0	0.231473	0.05	0	0
single	absent	quadrantectomy	optimal parenting	affectionate constraint	0	45.5342	1	0	0	0	0	0	0	1	1	0	0	0.23634	0.25	0	1
divorced	absent	quadrantectomy	affectionless control	optimal parenting	0	51.8219	1	1	1	1	0	0	1	0	1	0	0	0.390625	1.7	0	0
married	present	mastectomy	affectionless control	affectionate constraint	1	47.3973	1	0	0	0	0	0	0	0	1	0	0	0.275482	4	1	0
married	absent	quadrantectomy	affectionless control	neglectful parenting	1	44.2	0	0	1	1	0	0	1	1	1	1	1	0.248016	3.5	0	0
married	present	mastectomy	affectionate constraint	affectionless control	1	39.9808	1	0	1	0	0	0	1	1	1	0	0	0.199219	2.8	0	0
married	absent	mastectomy	optimal parenting	NA	0	50.8301	1	0	1	0	0	0	1	0	1	0	0	0.207612	0.12	1	1
married	present	quadrantectomy	affectionate constraint	affectionate constraint	1	59.5425	0	0	0	0	1	0	0	0	0	1	0	0.31245	1.2	0	0
married	absent	quadrantectomy	optimal parenting	optimal parenting	0	53.4548	1	0	0	0	0	0	0	0	0	0	0	0.210772	0.5	0	0
married	absent	mastectomy	affectionate constraint	affectionate constraint	1	59.4822	0	0	0	0	0	0	0	0	0	0	0	0.210498	2.2	0	0
married	present	mastectomy	affectionate constraint	affectionate constraint	0	44.0712	0	1	0	0	0	0	0	0	1	1	0	0.240882	1.5	1	0
married	absent	mastectomy	affectionless control	affectionate constraint	0	59.3671	1	0	0	0	0	0	0	0	0	1	0	0.195312	1.2	1	0
married	present	mastectomy	affectionate constraint	optimal parenting	1	48.4438	1	0	0	0	1	0	0	0	1	0	0	0.2183	2.5	0	0
married	absent	mastectomy	affectionless control	affectionless control	0	58.5342	0	0	0	0	0	0	0	0	0	0	0	0.241672	3.8	0	0
single	present	mastectomy	optimal parenting	affectionate constraint	0	32.1534	0	0	0	0	0	1	1	1	1	0	0	0.195717	3.2	0	0
married	absent	mastectomy	affectionate constraint	affectionate constraint	0	44.611	0	0	0	0	1	0	0	0	1	0	0	0.209572	2.2	1	0
married	absent	quadrantectomy	affectionless control	affectionless control	0	42.7973	1	0	0	1	0	1	0	0	1	0	0	0.205457	3	1	0
married	present	quadrantectomy	neglectful parenting	affectionless control	1	46.1781	1	0	1	1	0	0	1	1	0	1	0	0.231834	1.9	0	0
married	absent	quadrantectomy	affectionate constraint	optimal parenting	1	35.5918	0	0	0	0	0	0	0	0	0	0	0	0.273438	2	1	0
married	absent	quadrantectomy	affectionate constraint	affectionless control	0	59.8247	0	0	0	0	0	0	0	0	0	0	0	0.247409	2.5	0	0
married	present	mastectomy	affectionate constraint	affectionate constraint	1	44.2548	0	0	0	0	1	0	1	0	0	0	1	0.200796	4.4	0	0
married	absent	mastectomy	affectionate constraint	affectionless control	0	30.6521	1	0	0	0	0	1	1	1	1	1	0	0.2934	2.5	1	0
married	absent	quadrantectomy	optimal parenting	optimal parenting	0	49.7534	1	0	0	0	1	1	0	0	0	0	0	0.268923	2.5	0	0
married	absent	quadrantectomy	affectionless control	affectionless control	1	41.663	0	0	0	0	1	0	0	0	0	0	0	0.213039	1.3	0	0
divorced	absent	quadrantectomy	optimal parenting	affectionate constraint	0	55.0055	1	0	0	1	1	0	0	0	1	0	0	0.249135	7.5	0	1
NA	absent	quadrantectomy	optimal parenting	optimal parenting	1	63.5452	1	0	0	1	0	0	1	0	1	1	0	0.273909	2.2	0	0
married	present	quadrantectomy	affectionless control	neglectful parenting	0	54.5507	0	0	0	0	0	0	1	0	1	0	0	0.236652	1.3	0	0
NA	absent	quadrantectomy	optimal parenting	neglectful parenting	0	52.8247	1	0	0	0	0	0	0	0	0	0	0	0.242439	2	0	0
married	absent	quadrantectomy	optimal parenting	optimal parenting	0	49.9644	0	0	0	0	0	0	0	0	0	0	0	0.268136	1	1	0
widow	present	quadrantectomy	neglectful parenting	affectionate constraint	1	63.1945	1	0	0	0	1	1	0	0	1	0	0	0.304688	3.2	1	0
married	absent	quadrantectomy	neglectful parenting	optimal parenting	0	48.274	0	0	0	0	0	1	1	1	0	0	0	0.241633	1.5	0	0
divorced	present	quadrantectomy	affectionless control	affectionate constraint	1	43.3836	0	1	0	0	1	0	1	0	0	1	0	0.264463	3.7	0	0
married	absent	quadrantectomy	affectionless control	NA	1	45.9452	0	0	0	0	0	0	0	0	0	0	0	0.213039	1.4	0	0
married	present	quadrantectomy	neglectful parenting	NA	1	35.389	1	0	0	0	0	0	1	0	0	1	0	0.248016	2.8	1	0
married	absent	quadrantectomy	affectionate constraint	affectionate constraint	0	53.989	0	0	0	0	0	0	0	0	0	0	0	0.220317	0.6	0	0
